# Supplementary material for: Comparison of the spatial-cognitive functions of dorsomedial striatum and anterior cingulate cortex in mice
Source: PLoS One. 2017 May 3;12(5):e0176295. doi: 10.1371/journal.pone.0176295 (PMC5415107; doi:10.1371/journal.pone.0176295)
Supplement: S1 Dataset — (XLS) [file pone.0176295.s001.xls]

## Sheet: Rotarod
Lesion	MouseID	Average time on rod (s)
aCC	1	269.5
aCC	2	244.5
aCC	3	243.25
aCC	4	261
aCC	5	232.75
aCC	6	156.5
aCC	7	203.5
aCC	8	185.25
aCC	9	227
aCC	10	148.25
aCC	11	244
DMS	12	195
DMS	13	243.5
DMS	14	237.25
DMS	15	153.5
DMS	16	228.5
DMS	17	223
DMS	18	182.5
DMS	19	198.25
DMS	20	235.5
Sham	21	261
Sham	22	139.25
Sham	23	238.75
Sham	24	194
Sham	25	82
Sham	26	239.5
Sham	27	149.25
Sham	28	199.75
Sham	29	73.75
Sham	30	231.25
Sham	31	139.25
Sham	32	181

## Sheet: Y-maze
Lesion	MouseID	Total Arm Entries	Alternations	SAP (%)
aCC	1	31	17	58.62
aCC	2	28	16	61.54
aCC	3	16	10	71.43
aCC	4	30	15	53.57
aCC	5	19	9	52.94
aCC	6	39	22	59.46
aCC	7	28	17	65.38
aCC	8	52	22	44
aCC	9	24	11	50
aCC	10	16	8	57.14
aCC	11	32	16	53.33
DMS	12	29	16	59.26
DMS	13	20	13	72.22
DMS	14	35	22	66.67
DMS	15	26	20	83.33
DMS	16	45	27	62.79
DMS	17	51	22	44.9
DMS	18	25	13	56.52
DMS	19	26	8	33.33
DMS	20	28	12	46.15
Sham	21	34	20	62.5
Sham	22	45	24	55.81
Sham	23	45	21	48.84
Sham	24	34	22	68.75
Sham	25	42	26	65
Sham	26	31	14	48.28
Sham	27	20	11	61.11
Sham	28	20	9	50
Sham	29	38	21	58.33
Sham	30	46	31	70.45
Sham	31	29	19	70.37
Sham	32	28	13	50

## Sheet: MWM_Acq_Latency(s)
Lesion	MouseID	D1	D2	D3	D4	D5	D6	D7	D8	D9	D10	D11	D12	D13	D14	D15
aCC	1	120.04	120.04	50.49	37.82	27.59	20.31	22.17	10.21	11.68	16.43	9.67	4.68	7.74	9.00	9.22
aCC	2	85.52	87.01	85.66	61.62	97.03	22.09	50.78	52.34	35.12	40.60	18.51	29.92	62.52	19.98	30.22
aCC	3	118.00	116.81	103.45	57.13	76.55	49.54	88.72	22.45	74.01	22.79	46.67	67.43	36.83	50.80	16.64
aCC	4	79.75	88.72	39.92	20.32	15.72	31.47	17.38	28.27	17.12	14.52	29.15	13.20	12.86	10.28	7.62
aCC	5	99.72	77.20	70.91	120.04	91.62	79.75	49.04	75.01	18.55	35.85	44.57	75.51	35.57	20.93	62.90
aCC	6	81.19	59.53	22.45	61.07	21.86	46.84	35.53	40.52	33.33	8.84	4.83	4.89	7.94	7.70	10.42
aCC	7	120.04	101.94	58.42	20.15	23.21	26.81	8.96	17.51	18.21	8.87	8.04	12.74	11.05	6.37	10.64
aCC	8	70.51	71.42	47.92	60.01	70.28	76.38	23.16	17.83	22.59	29.86	18.18	17.90	34.37	15.88	34.00
aCC	9	88.94	37.53	39.19	41.97	27.85	20.29	26.55	26.91	15.93	16.81	12.94	12.31	14.45	11.33	17.09
aCC	10	102.86	67.16	49.68	39.35	30.54	24.22	15.56	13.37	23.03	10.21	10.59	9.02	33.74	7.87	12.33
aCC	11	106.88	70.09	59.66	31.74	41.55	70.94	34.49	10.59	5.70	7.06	9.92	12.88	11.08	7.02	27.97
DMS	12	117.38	102.29	76.44	119.86	116.76	119.83	120.04	119.92	120.03	120.04	120.04	120.04	117.63	119.82	120.04
DMS	13	120.04	120.04	119.99	118.27	120.04	120.03	120.00	117.66	100.30	115.85	116.33	117.71	120.04	116.13	115.95
DMS	14	118.04	51.58	34.36	65.83	73.24	78.53	56.88	46.07	18.05	18.36	23.15	22.43	26.31	23.40	33.57
DMS	15	87.38	66.96	101.35	79.81	72.88	71.11	64.58	61.76	59.77	75.05	60.89	58.63	62.72	67.14	46.46
DMS	16	94.17	120.04	98.40	73.70	94.98	118.35	98.23	120.00	120.04	120.04	120.02	119.84	119.99	119.89	120.03
DMS	17	74.93	47.93	119.99	120.02	104.02	76.70	65.60	97.49	95.83	90.23	100.42	119.93	120.04	119.86	120.04
DMS	18	53.60	66.13	101.69	51.75	59.95	64.35	29.79	28.87	4.21	9.28	24.06	20.56	8.37	9.36	8.16
DMS	19	60.90	40.62	31.27	17.05	32.53	37.42	6.69	28.93	13.60	7.75	10.30	13.86	13.06	7.18	5.56
DMS	20	102.86	107.57	53.77	81.15	98.26	96.31	82.21	105.32	84.67	98.98	95.23	76.09	24.37	109.61	110.26
Sham	21	73.10	43.41	62.16	52.77	43.67	42.36	32.04	25.93	22.95	23.20	32.13	20.92	30.99	27.88	20.23
Sham	22	96.17	48.29	89.00	32.30	32.28	39.14	27.66	14.92	23.28	11.47	10.59	14.98	15.99	7.61	6.68
Sham	23	95.41	76.01	11.40	42.99	29.55	22.74	10.65	12.54	18.58	8.11	8.76	6.77	10.96	6.97	10.90
Sham	24	78.40	85.90	15.18	21.70	15.59	14.28	21.39	13.00	18.21	9.14	16.23	11.96	11.09	6.32	8.71
Sham	25	114.63	90.26	39.39	15.41	13.32	22.34	22.26	10.63	6.06	8.68	10.42	3.19	3.67	4.21	3.84
Sham	26	65.22	70.10	27.45	38.80	46.69	11.21	32.53	11.44	9.47	6.83	7.70	15.81	7.37	12.71	5.68
Sham	27	110.39	67.44	62.02	48.13	39.18	58.89	68.60	27.61	52.99	30.32	24.74	6.58	22.84	25.56	12.75
Sham	28	119.86	64.32	64.28	63.74	51.27	54.26	43.66	16.95	20.47	18.01	19.95	9.31	10.67	16.46	14.60
Sham	29	117.59	68.31	31.98	7.12	8.60	16.28	18.02	11.04	7.03	10.75	12.10	6.72	14.69	7.52	9.97
Sham	30	63.74	18.85	26.24	36.20	29.93	20.34	14.38	10.74	3.88	9.21	13.78	10.24	6.98	5.84	4.95
Sham	31	96.37	52.88	49.07	35.56	17.32	46.99	13.88	14.64	8.14	13.98	11.89	11.01	8.77	9.03	10.72
Sham	32	77.48	41.77	42.41	51.80	16.53	17.63	14.80	10.73	8.44	16.29	12.89	17.28	17.31	15.67	14.99

## Sheet: MWM_Acq_Velocity(s)
Lesion	MouseID	D1	D2	D3	D4	D5	D6	D7	D8	D9	D10	D11	D12	D13	D14	D15
aCC	1	17.39	14.88	11.98	15.49	17.95	16.12	19.76	21.54	25.43	20.63	21.44	26.62	21.76	23.93	26.42
aCC	2	20.30	14.59	13.62	15.53	9.55	13.01	16.94	15.09	19.47	20.60	22.91	18.83	17.64	14.93	18.16
aCC	3	20.59	19.56	18.72	17.57	14.79	13.09	13.84	18.54	20.52	17.34	19.85	20.95	19.64	19.08	20.07
aCC	4	21.92	20.43	15.40	17.26	13.91	15.89	18.43	17.09	17.33	20.81	20.24	19.70	18.53	21.73	23.95
aCC	5	17.87	16.79	14.20	13.79	14.04	14.71	13.83	13.12	15.32	14.46	14.12	17.39	15.53	19.86	19.20
aCC	6	16.83	11.88	14.41	16.74	14.88	20.95	22.20	22.87	21.71	23.61	27.63	24.02	24.44	26.80	20.49
aCC	7	17.02	12.18	12.93	14.28	15.47	15.00	12.71	14.90	15.36	14.45	15.14	15.88	15.99	19.47	17.41
aCC	8	20.04	17.66	19.47	18.98	20.96	16.62	21.86	23.10	19.01	20.75	19.46	19.71	19.57	19.17	18.98
aCC	9	18.75	19.37	18.85	17.08	18.91	19.58	23.00	21.92	30.00	26.49	20.08	20.71	21.12	25.17	25.17
aCC	10	13.92	9.04	12.43	13.08	16.54	12.66	11.66	14.44	18.87	13.47	16.42	19.29	16.86	19.06	17.99
aCC	11	20.60	16.40	16.89	16.49	18.44	20.55	23.50	28.02	27.79	27.57	29.25	24.29	29.44	35.31	26.44
DMS	12	16.30	10.32	11.50	8.96	4.01	4.27	5.73	2.08	3.87	4.85	7.56	2.43	2.26	1.51	2.40
DMS	13	14.68	7.38	3.84	3.60	2.01	1.58	1.42	1.29	1.62	1.29	.74	1.00	.64	1.07	1.31
DMS	14	14.97	13.17	20.85	16.18	11.83	11.64	13.75	9.52	11.71	11.23	13.34	6.95	11.25	8.91	11.20
DMS	15	18.96	14.87	11.59	10.96	10.07	9.19	12.20	11.38	12.10	10.02	14.00	13.40	8.65	11.79	15.09
DMS	16	13.31	10.93	5.99	6.50	6.67	2.90	4.20	2.79	1.73	1.34	1.47	1.27	1.14	1.37	1.02
DMS	17	13.10	10.94	7.68	5.54	3.79	6.10	3.78	5.95	4.31	4.49	6.42	2.25	1.75	3.28	2.23
DMS	18	13.46	18.12	9.23	13.16	14.68	15.83	9.68	13.74	21.64	14.44	13.82	16.46	17.95	16.88	19.34
DMS	19	18.18	16.29	16.49	14.06	17.36	13.88	16.21	18.16	16.70	18.42	16.39	15.52	16.03	16.51	16.74
DMS	20	17.88	12.69	13.30	12.66	10.13	10.65	10.15	6.28	6.50	6.69	10.02	5.12	9.81	7.33	7.10
Sham	21	14.46	13.60	15.16	15.35	17.11	18.61	16.10	15.77	15.95	14.15	14.16	12.42	11.17	10.81	10.19
Sham	22	16.40	18.40	15.24	20.91	16.82	17.39	15.92	15.12	17.39	19.44	20.29	18.57	22.00	24.36	27.94
Sham	23	18.77	18.24	13.66	16.03	16.49	17.32	15.97	13.28	15.11	16.24	16.72	16.52	16.19	23.03	19.11
Sham	24	21.02	18.55	19.64	17.17	16.07	18.93	19.53	16.83	18.19	19.87	21.39	18.01	24.51	23.84	22.25
Sham	25	18.86	20.64	19.18	27.14	25.35	22.06	26.92	34.90	39.50	37.04	29.14	36.85	40.69	35.38	36.35
Sham	26	14.30	18.18	12.58	15.21	19.08	15.57	20.07	24.77	22.32	26.58	20.72	22.27	25.80	21.49	25.32
Sham	27	20.53	16.37	12.51	15.13	13.86	12.24	14.34	17.54	13.77	17.42	15.12	17.05	18.86	17.62	22.64
Sham	28	15.01	13.56	10.66	9.83	13.74	11.83	13.91	14.65	17.59	18.03	18.71	19.80	22.19	21.80	23.06
Sham	29	18.37	16.04	17.35	28.34	27.42	19.62	18.07	16.81	22.41	18.72	19.81	20.43	19.00	19.93	19.21
Sham	30	18.86	20.32	18.58	21.97	20.51	17.73	20.38	21.56	26.72	25.96	22.72	25.04	29.07	29.63	26.17
Sham	31	18.92	21.95	16.82	20.10	20.97	22.06	23.60	24.02	24.06	25.02	25.19	23.73	27.40	25.49	25.10
Sham	32	16.11	19.39	15.35	16.31	17.69	13.40	14.09	15.11	16.44	18.15	14.19	18.32	16.66	15.42	17.50

## Sheet: MWM_Acq_Pathlength(cm)
Lesion	MouseID	D1	D2	D3	D4	D5	D6	D7	D8	D9	D10	D11	D12	D13	D14	D15
aCC	1	2087.86	1785.94	628.74	571.90	526.10	331.79	416.06	222.39	256.02	338.49	207.39	121.38	165.26	215.08	225.33
aCC	2	1712.72	1363.90	1138.51	973.44	911.20	336.71	988.63	906.96	705.01	860.36	391.95	641.49	1335.12	291.05	688.51
aCC	3	2423.10	2292.37	2053.00	994.95	1256.84	738.21	1310.83	367.25	1521.30	406.75	892.48	1420.97	724.57	985.19	356.72
aCC	4	1933.91	1793.26	718.07	368.00	211.33	553.22	348.62	503.74	304.81	291.86	590.57	281.07	228.78	222.85	187.91
aCC	5	1887.34	1263.39	1132.94	1654.79	1292.81	1245.79	809.03	1089.33	308.45	566.52	728.74	1379.59	593.10	437.51	1259.30
aCC	6	1391.33	810.69	321.02	1040.39	356.89	920.96	737.32	928.45	770.88	170.18	129.78	99.15	189.68	161.58	218.61
aCC	7	2043.67	1227.40	796.14	296.66	413.76	435.06	116.16	281.85	296.58	130.17	119.35	177.54	176.16	112.65	180.95
aCC	8	1441.03	1451.62	942.85	1168.13	1490.30	1408.25	510.32	404.62	454.38	624.02	337.81	355.33	699.72	324.33	668.52
aCC	9	1646.04	715.50	747.74	818.09	557.88	418.29	632.17	649.67	422.08	391.18	250.60	246.26	312.15	276.62	387.12
aCC	10	1351.78	561.38	587.93	541.78	499.08	323.20	182.92	194.17	425.65	137.58	167.15	156.06	664.61	127.02	219.46
aCC	11	2191.97	1349.37	1035.64	550.25	849.45	1527.86	883.79	264.75	155.32	182.48	261.26	314.26	317.80	203.19	761.38
DMS	12	1909.02	991.49	917.54	1073.84	465.56	511.32	688.10	249.88	464.34	582.53	907.44	291.77	267.05	181.22	288.05
DMS	13	1762.70	885.80	461.20	422.71	240.72	189.54	170.82	152.03	122.13	148.53	86.23	118.79	77.24	126.76	151.51
DMS	14	1787.09	727.86	548.42	1008.82	909.70	942.05	671.72	410.71	202.97	208.42	336.12	158.34	279.71	239.12	374.65
DMS	15	1676.17	1014.04	1188.75	973.11	831.29	734.02	968.51	815.63	901.79	909.52	1004.08	882.39	541.68	842.92	694.17
DMS	16	1406.06	1311.55	623.23	487.71	642.35	341.48	394.18	334.31	207.92	161.40	176.52	151.63	137.11	164.44	122.22
DMS	17	923.74	604.58	920.94	664.39	385.99	491.67	222.42	597.50	397.36	427.12	663.62	269.54	210.62	393.60	267.77
DMS	18	803.82	908.04	857.11	643.21	893.63	1065.14	363.67	428.28	89.67	135.62	373.22	354.66	136.74	145.64	147.75
DMS	19	1129.95	743.57	584.05	254.20	616.24	545.40	111.65	529.76	249.24	146.00	160.21	198.21	213.46	118.99	95.68
DMS	20	1843.57	1413.30	723.75	907.02	1040.07	1027.07	1031.42	639.13	520.95	690.45	916.03	354.92	229.04	788.12	764.33
Sham	21	1158.07	687.93	989.83	889.72	739.08	816.07	567.65	416.62	357.09	356.62	497.46	261.11	365.02	305.63	209.58
Sham	22	1603.49	902.59	1485.22	599.74	574.79	757.90	425.20	234.24	468.56	225.94	223.75	290.84	344.12	183.37	166.47
Sham	23	1679.92	1509.44	169.35	779.75	543.37	406.17	171.97	176.62	270.14	101.57	139.56	94.31	176.41	105.50	183.15
Sham	24	1613.79	1578.15	304.46	380.41	248.63	268.69	418.13	232.16	336.42	158.97	333.76	214.02	224.94	130.95	177.02
Sham	25	2160.87	1887.34	782.17	335.50	302.25	526.51	582.08	291.35	189.38	245.28	291.69	107.28	128.11	137.86	127.24
Sham	26	1140.80	1327.45	355.14	644.64	971.36	155.50	666.71	230.08	197.67	166.90	152.20	343.85	140.15	270.62	133.69
Sham	27	2243.63	1098.07	771.28	848.76	577.91	608.52	982.47	350.67	703.54	467.63	311.19	112.12	435.36	485.17	261.56
Sham	28	1799.17	1084.09	725.36	697.09	789.26	635.94	748.21	252.34	369.18	337.93	355.13	176.76	225.34	350.41	345.97
Sham	29	2158.00	1219.30	527.53	154.21	196.77	321.24	349.81	176.71	134.36	209.06	245.28	131.61	244.87	147.76	188.10
Sham	30	1250.22	392.07	479.90	812.26	623.97	356.26	279.82	218.57	102.37	197.30	290.83	233.48	174.05	155.12	129.24
Sham	31	1939.30	1010.84	951.51	756.37	379.71	1099.90	324.89	353.98	204.45	346.14	262.58	262.02	230.65	227.52	267.89
Sham	32	1261.17	797.92	702.75	919.47	291.19	260.49	197.26	150.15	133.54	278.30	184.50	321.90	295.74	252.43	255.20

## Sheet: MWM_Acq_Thigmotaxis(%)
Lesion	MouseID	D1	D2	D3	D4	D5	D6	D7	D8	D9	D10	D11	D12	D13	D14	D15
aCC	1	77.63	44.02	53.59	40.86	17.39	23.73	30.26	26.59	19.67	28.26	37.61	25.12	35.08	8.13	15.92
aCC	2	53.54	56.50	27.28	32.68	22.32	15.57	20.49	13.94	21.97	21.27	13.37	11.22	16.44	4.96	6.60
aCC	3	84.12	82.85	64.16	34.76	41.60	20.96	50.50	27.83	27.90	15.29	23.85	26.89	24.22	19.52	6.43
aCC	4	43.89	28.02	22.08	16.59	17.57	13.60	19.54	12.15	13.64	15.17	25.48	6.83	31.84	25.29	34.12
aCC	5	75.89	53.74	63.64	58.74	48.07	40.03	36.76	56.32	17.42	31.67	44.68	41.32	34.87	27.19	24.38
aCC	6	31.53	15.92	4.60	21.68	19.39	16.19	6.69	3.78	3.01	15.52	1.05	.00	7.65	6.47	1.22
aCC	7	59.09	29.22	4.95	11.20	9.95	10.60	1.14	1.55	.33	.39	.10	5.30	4.17	2.02	.00
aCC	8	62.59	50.98	25.48	37.37	47.75	58.50	33.41	18.65	32.01	23.17	41.00	29.85	31.58	29.74	37.12
aCC	9	46.45	12.22	21.90	14.84	16.49	10.85	7.40	9.86	14.84	7.29	9.34	12.34	8.46	4.49	.00
aCC	10	19.63	11.73	11.42	5.75	3.43	5.97	5.77	3.91	5.26	5.28	3.20	4.55	2.73	1.79	1.28
aCC	11	39.40	26.87	36.42	12.92	18.33	25.21	20.68	10.08	10.05	3.59	1.21	12.39	1.82	3.91	7.33
DMS	12	53.26	76.19	64.19	73.19	97.99	95.63	92.16	97.96	89.57	91.84	86.32	95.58	94.91	97.11	96.40
DMS	13	65.68	87.18	88.61	88.65	91.99	96.26	96.15	96.87	73.79	101.02	100.77	99.99	100.00	99.18	97.80
DMS	14	57.08	20.46	18.25	15.99	20.43	21.15	36.08	48.03	12.38	18.08	37.77	32.27	34.72	60.27	37.89
DMS	15	60.40	67.77	62.64	63.32	71.09	61.49	58.25	52.65	60.75	79.86	64.05	69.19	77.73	65.09	48.43
DMS	16	50.79	49.53	75.55	82.47	79.31	95.12	86.57	92.37	96.93	90.12	96.46	96.44	95.41	97.77	96.46
DMS	17	62.45	46.23	50.45	79.46	92.58	70.36	72.86	74.01	85.69	79.84	87.26	94.96	97.69	87.77	98.63
DMS	18	40.46	10.75	19.17	10.11	17.07	19.18	9.64	6.12	6.13	9.02	23.62	11.51	6.04	3.87	6.51
DMS	19	35.78	21.70	32.55	19.77	15.88	28.07	23.37	12.02	20.52	19.22	21.30	9.76	17.55	13.93	.43
DMS	20	48.66	38.69	16.60	29.73	32.27	46.55	22.87	29.73	43.35	34.51	52.13	67.09	48.69	47.38	38.75
Sham	21	58.61	26.51	21.04	20.91	12.03	13.81	10.50	5.51	3.32	11.43	6.66	1.64	7.84	11.78	8.91
Sham	22	46.88	32.59	22.87	19.57	37.79	24.38	15.86	3.69	16.54	5.13	3.16	21.25	27.25	2.77	4.68
Sham	23	32.36	13.60	4.26	6.56	1.25	.68	3.46	.85	.33	1.50	.64	.84	.00	.61	4.85
Sham	24	52.97	33.38	14.68	17.05	.00	2.10	.48	.00	.00	.52	1.79	2.86	.27	2.63	.00
Sham	25	51.57	39.72	19.63	21.77	2.51	1.83	1.22	6.21	.00	.00	6.42	.00	.00	3.14	.00
Sham	26	62.23	20.51	5.28	7.28	10.08	10.85	4.20	6.09	12.17	3.24	12.00	.66	1.90	.11	1.90
Sham	27	44.08	35.23	37.35	47.98	45.33	60.87	35.80	36.01	45.37	30.50	34.95	7.51	13.16	8.51	8.73
Sham	28	37.73	22.30	9.56	5.08	3.56	4.98	3.68	3.99	6.37	.74	3.83	2.13	6.12	11.63	11.34
Sham	29	39.00	7.03	11.31	7.14	.00	.00	.26	.24	.00	.31	.00	.00	.22	.00	.71
Sham	30	50.41	25.70	19.50	20.48	17.95	30.27	24.96	12.29	18.89	14.11	18.17	35.73	34.63	4.44	.00
Sham	31	46.63	24.49	12.09	5.94	.16	6.69	2.44	2.72	.24	13.09	11.30	5.16	3.88	2.25	1.57
Sham	32	37.61	10.66	9.16	10.69	1.57	.94	.00	10.74	2.11	.39	3.06	1.43	.00	.45	.00
					)

## Sheet: MWM_Acq_DistanceToPlatform(cm)
Lesion	MouseID	D1	D2	D3	D4	D5	D6	D7	D8	D9	D10	D11	D12	D13	D14	D15
aCC	1	73.67	64.45	48.37	44.87	39.67	39.55	35.75	31.72	31.90	32.82	33.07	23.36	26.37	23.21	26.33
aCC	2	67.88	64.53	63.15	59.38	61.96	44.90	53.22	50.29	46.83	55.77	35.24	41.15	43.36	40.01	39.55
aCC	3	71.22	73.95	69.79	65.21	59.50	50.34	54.56	38.92	50.87	36.91	54.75	43.88	46.61	48.49	30.23
aCC	4	65.47	53.94	41.21	39.88	35.62	37.94	30.34	34.75	29.49	28.96	40.01	31.15	36.10	31.71	32.20
aCC	5	65.03	71.47	62.85	74.95	67.77	53.61	47.44	48.90	34.21	45.64	47.40	57.06	40.58	40.38	55.89
aCC	6	59.25	50.61	46.72	62.27	40.33	53.94	53.11	48.60	50.27	29.22	27.78	22.70	28.56	32.71	33.76
aCC	7	66.24	58.49	52.08	40.25	34.48	42.39	29.86	35.80	31.36	32.03	28.15	29.29	36.13	29.11	36.44
aCC	8	71.17	57.29	60.31	63.34	55.76	66.77	53.56	43.55	41.01	53.79	44.11	49.76	43.74	51.49	54.99
aCC	9	66.70	48.88	52.09	45.04	43.04	41.51	50.36	39.22	29.99	30.02	32.15	33.44	33.90	37.01	32.43
aCC	10	63.88	54.80	49.13	40.89	40.86	47.68	46.57	44.21	41.66	44.26	35.59	40.13	37.97	35.73	34.18
aCC	11	67.78	53.95	53.80	52.82	48.81	55.79	52.80	41.97	34.61	31.34	35.69	32.58	32.48	34.94	37.85
DMS	12	68.00	66.62	61.07	90.33	76.18	72.02	71.71	66.83	72.09	71.33	68.39	81.33	72.86	76.84	78.46
DMS	13	66.75	77.73	79.50	72.14	70.97	70.85	63.60	76.44	59.88	69.77	76.84	68.86	68.76	71.64	73.52
DMS	14	81.57	50.66	43.10	49.24	56.68	52.53	44.34	43.61	39.00	35.57	43.39	42.64	40.92	44.84	39.99
DMS	15	58.28	57.72	61.00	50.74	54.85	54.25	54.76	59.49	60.10	56.04	57.29	54.80	58.51	53.82	48.69
DMS	16	62.72	80.29	69.43	64.21	66.95	69.52	76.33	78.51	77.82	80.61	68.69	72.24	67.44	75.64	72.84
DMS	17	59.31	51.65	73.03	71.99	70.99	72.63	67.74	79.30	71.15	69.69	70.35	76.78	76.34	69.70	66.02
DMS	18	46.08	47.45	65.59	46.68	52.42	58.94	40.21	44.76	28.86	40.73	44.46	47.24	29.50	30.78	30.45
DMS	19	59.86	38.15	33.55	35.26	35.34	56.43	35.98	47.62	40.89	42.91	34.56	35.11	30.74	33.62	34.06
DMS	20	64.45	71.64	49.20	52.07	65.45	69.63	60.21	71.84	71.66	62.94	72.93	73.54	57.36	65.88	59.87
Sham	21	68.84	59.43	59.46	62.93	52.37	58.28	43.94	41.23	39.61	33.86	34.61	33.25	35.48	35.41	29.71
Sham	22	62.90	66.30	68.37	47.48	46.95	35.59	36.47	28.93	30.97	23.98	24.11	27.79	34.35	24.09	22.86
Sham	23	63.47	51.19	26.26	35.15	32.72	41.26	35.10	31.52	34.19	31.88	27.76	20.67	33.53	25.47	32.76
Sham	24	58.99	56.19	37.49	37.98	37.29	39.51	42.16	39.67	45.15	32.47	34.42	34.98	31.55	34.04	32.83
Sham	25	66.85	63.39	52.33	34.67	27.33	41.26	35.91	28.65	19.80	24.02	32.34	16.72	17.31	16.74	19.94
Sham	26	55.34	57.70	44.79	54.98	44.30	26.87	37.71	29.49	21.72	19.41	19.73	31.62	19.74	26.17	19.17
Sham	27	61.45	57.71	51.43	52.99	44.30	69.44	68.62	52.40	63.55	53.37	49.72	32.86	46.74	44.18	39.07
Sham	28	65.82	46.51	46.67	48.57	40.39	50.41	46.18	44.57	40.83	47.90	44.64	44.92	42.45	45.30	43.90
Sham	29	72.17	45.09	36.20	21.66	20.67	25.21	23.97	21.44	17.46	20.84	24.47	21.28	24.00	23.57	24.72
Sham	30	58.08	35.79	45.84	53.64	47.44	42.23	36.18	25.55	19.69	21.50	34.32	26.45	26.77	21.21	18.56
Sham	31	58.83	46.05	45.15	38.08	32.70	54.21	43.66	49.10	30.44	34.71	29.49	30.85	30.86	33.62	30.96
Sham	32	68.79	45.81	53.51	37.15	35.04	39.83	36.61	35.90	30.33	31.45	29.41	35.61	39.65	36.94	34.93

## Sheet: MWM_Acq_PROBE1
Lesion	MouseID	DAY	Probe	Pathlength (cm)	Velocity (cm/s)	TARGETQ (%)	Other Q (%)
aCC	1	6	1	1726.95	17.5076	30.5051	23.165
aCC	2	6	1	2132.37	21.3408	24.6701	25.11
aCC	3	6	1	1813.31	19.2823	22.7368	25.7544
aCC	4	6	1	1798.32	18.0265	51.5832	16.1389
aCC	5	6	1	1150.09	11.9255	12.9768	29.0077
aCC	6	6	1	2161.49	21.6149	20.112	26.6293
aCC	7	6	1	1968.83	19.9841	31.424	22.8587
aCC	8	6	1	2377.65	23.7765	17.0332	27.6556
aCC	9	6	1	2444.46	24.4446	17.6729	27.4424
aCC	10	6	1	1911.17	19.1117	17.3531	27.549
aCC	11	6	1	2323.08	23.2494	7.23711	30.921
DMS	12	6	1	519.846	6.11872	41.7234	19.4255
DMS	13	6	1	92.0955	1.26853	0	33.3333
DMS	14	6	1	1257.89	12.6548	28.1363	23.9546
DMS	15	6	1	1350.03	14.6424	32.1769	22.6077
DMS	16	6	1	1371.58	14.0935	9.22888	30.257
DMS	17	6	1	564.347	9.44988	12.8217	29.0594
DMS	18	6	1	1350.58	14.2046	17.3131	27.5623
DMS	19	6	1	1766.38	17.6638	37.1451	20.9516
DMS	20	6	1	1478.55	14.8091	5.56222	31.4793
Sham	21	6	1	2231.31	22.6483	18.9529	27.0157
Sham	22	6	1	2048.46	20.5092	29.92	23.36
Sham	23	6	1	2259.17	22.9218	32.387	22.5377
Sham	24	6	1	2401.79	24.0275	34.28	21.9067
Sham	25	6	1	2557.62	25.8554	20.7357	26.4214
Sham	26	6	1	1636.02	16.4722	40.1369	19.9544
Sham	27	6	1	1350.66	14.9475	15.2761	28.2413
Sham	28	6	1	1886.5	18.9484	10.5221	29.826
Sham	29	6	1	2281.11	22.8111	47.6609	17.4464
Sham	30	6	1	2362.5	23.6723	27.2035	24.2655
Sham	31	6	1	2671.08	26.7108	25.03	24.99
Sham	32	6	1	2195.36	21.9624	32.76	22.4133

## Sheet: MWM_Acq_PROBE2
Lesion	MouseID	DAY	Probe	Pathlength (cm)	Velocity (cm/s)	TARGETQ (%)	Other Q (%)
aCC	1	11	2	2234.12	22.3502	52.16	15.9467
aCC	2	11	2	2323.5	23.235	53.9784	15.3405
aCC	3	11	2	2129.08	21.2908	23.1507	25.6164
aCC	4	11	2	2205.89	22.0589	44.0624	18.6459
aCC	5	11	2	1900.78	20.0251	23.0308	25.6564
aCC	6	11	2	2414.99	24.1499	28.0288	23.9904
aCC	7	11	2	2022.44	20.2244	48.5806	17.1398
aCC	8	11	2	2237.02	22.3702	34.986	21.6713
aCC	9	11	2	2389.73	23.8973	36.9052	21.0316
aCC	10	11	2	2387.24	23.8819	26.16	24.6133
aCC	11	11	2	2559.38	25.5938	34.946	21.6847
DMS	12	11	2	417.572	5.34253	31.5874	22.8042
DMS	13	11	2	99.4747	1.95355	0	33.3333
DMS	14	11	2	1825.27	18.7862	38.2716	20.5761
DMS	15	11	2	1734.47	17.8223	23.0074	25.6642
DMS	16	11	2	23.074	1.43495	0	33.3333
DMS	17	11	2	512.399	9.35718	0	33.3333
DMS	18	11	2	1959.65	19.5965	28.6285	23.7905
DMS	19	11	2	2288.84	23.4321	36.1441	21.2853
DMS	20	11	2	925.179	9.25549	16.28	27.9067
Sham	21	11	2	2162.75	21.6795	32.1072	22.6309
Sham	22	11	2	2421.62	24.2356	26.0696	24.6435
Sham	23	11	2	2225.46	22.2546	52.1791	15.9403
Sham	24	11	2	2235.23	22.3523	43.0228	18.9924
Sham	25	11	2	2739.74	27.3974	29.7481	23.4173
Sham	26	11	2	2432.61	24.3261	30.7877	23.0708
Sham	27	11	2	1681.55	16.8155	13.5546	28.8151
Sham	28	11	2	2074.23	20.7423	47.461	17.513
Sham	29	11	2	2165.65	21.6565	72.7709	9.07637
Sham	30	11	2	2305.86	23.0586	48.7005	17.0998
Sham	31	11	2	2663.31	26.6331	29.5882	23.4706
Sham	32	11	2	1958.79	19.5879	44.4622	18.5126

## Sheet: MWM_Acq_PROBE3
Lesion	MouseID	DAY	Probe	Pathlength (cm)	Velocity (cm/s)	TARGETQ (%)	Other Q (%)
aCC	1	16	3	2274.82	22.7665	62.425	12.525
aCC	2	16	3	2432.49	24.3249	26.5894	24.4702
aCC	3	16	3	2145.65	21.4565	25.9096	24.6968
aCC	4	16	3	2199.98	21.9998	77.0492	7.65027
aCC	5	16	3	1632.57	16.3257	24.6701	25.11
aCC	6	16	3	2423.66	24.2366	34.8661	21.7113
aCC	7	16	3	2232.49	22.3249	44.0624	18.6459
aCC	8	16	3	2092.46	20.9246	42.9028	19.0324
aCC	9	16	3	2434.63	24.3463	47.6609	17.4464
aCC	10	16	3	2360.71	23.6071	28.1487	23.9504
aCC	11	16	3	2663.64	26.647	51.8	16.0667
DMS	12	16	3	87.5747	0.875747	0	33.3333
DMS	13	16	3	71.7694	0.720576	0	33.3333
DMS	14	16	3	1458.14	14.5814	36.0656	21.3115
DMS	15	16	3	1699.51	17.0155	13.771	28.743
DMS	16	16	3	45.7938	1.60118	0	33.3333
DMS	17	16	3	174.848	3.3065	12.2539	29.2487
DMS	18	16	3	2148.85	21.4885	41.5834	19.4722
DMS	19	16	3	2117.37	21.1737	38.1447	20.6184
DMS	20	16	3	1232.69	12.3417	33.6665	22.1112
Sham	21	16	3	1739.29	17.3929	30.8677	23.0441
Sham	22	16	3	2102.81	21.0281	30.3479	23.2174
Sham	23	16	3	2338.72	23.3872	66.0536	11.3155
Sham	24	16	3	2394.26	23.9426	44.3822	18.5393
Sham	25	16	3	2352.77	23.5277	60.9356	13.0215
Sham	26	16	3	2230.21	22.3021	60.3758	13.2081
Sham	27	16	3	1891.56	18.9459	43.4521	18.8493
Sham	28	16	3	2500.61	25.0061	37.9448	20.6851
Sham	29	16	3	2158.27	21.5827	69.932	10.0227
Sham	30	16	3	2383.6	23.836	35.026	21.658
Sham	31	16	3	2481.44	24.8243	40.8	19.7333
Sham	32	16	3	2416.7	24.1863	39.1044	20.2985

[truncated: 3 more sheets: SearchStategies_Acq_Mean, SearchStrategies_Acq_Repetitive, ArcExpression]
